# Supplementary material for: Bilateral Superior Cervical Sympathectomy Activates Signal Transducer and Activator of Transcription 3 Signal to Alleviate Myocardial Ischemia-Reperfusion Injury
Source: Front Cardiovasc Med. 2022 Apr 1;9:807298. doi: 10.3389/fcvm.2022.807298 (PMC9010611; doi:10.3389/fcvm.2022.807298)
Supplement: Supplementary file 2 [file Data_Sheet_2.xlsx]

## Sheet: Figure1
Figure 1B	EF (%)
	CON	CON	CON	Scgx	Scgx	Scgx	IR	IR	IR	Scgx+IR	Scgx+IR	Scgx+IR
	Mean	SD	N	Mean	SD	N	Mean	SD	N	Mean	SD	N
data	70.3913	8.462	6	63.785	6.30669	6	40.4111	3.96564	6	59.8267	7.60754	6
Figure 1C	FS (%)
	CON	CON	CON	Scgx	Scgx	Scgx	IR	IR	IR	Scgx+IR	Scgx+IR	Scgx+IR
	Mean	SD	N	Mean	SD	N	Mean	SD	N	Mean	SD	N
data	45.0015	5.61946	6	44.3666	5.15242	6	17.7214	2.02429	6	32.2704	4.85058	6
Figure 1E	Infact size (% risk region)
Groups	IR	IR	IR	Scgx+IR	Scgx+IR	Scgx+IR
	Mean	SD	N	Mean	SD	N
data	0.3646	0.04341	6	0.2164	0.03148	6
Figure 1F	CK-MB (U/L)
Groups	CON	CON	CON	Scgx	Scgx	Scgx	IR	IR	IR	Scgx+IR	Scgx+IR	Scgx+IR
	Mean	SD	N	Mean	SD	N	Mean	SD	N	Mean	SD	N
data	344.2	133.3	6	381.8	96.65	6	722.4	142.4	6	476.5	50.09	6
Figure 1G	LDH (U/L)
Groups	1	1	1	2	2	2	3	3	3	4	4	4
	Mean	SD	N	Mean	SD	N	Mean	SD	N	Mean	SD	N
data	676	93.77	6	703.6	83.76	6	1287	95.37	6	971.5	62.08	6

## Sheet: Figure2
Figure 2B	TH+area/heart area
Groups	CON	CON	CON	Scgx	Scgx	Scgx	IR	IR	IR	Scgx+IR	Scgx+IR	Scgx+IR
	Mean	SD	N	Mean	SD	N	Mean	SD	N	Mean	SD	N
data	4.238	1.056	6	2.459	0.7385	6	8.113	1.251	6	4.959	1.243	6
Figure 2D	Western blot (TH/GAPDH)
Groups	CON	CON	CON	Scgx	Scgx	Scgx	IR	IR	IR	Scgx+IR	Scgx+IR	Scgx+IR
	Mean	SD	N	Mean	SD	N	Mean	SD	N	Mean	SD	N
data	1.11009	0.275381	6	0.397716	0.258084	6	1.90504	0.388678	6	1.08874	0.441319	6
Figure 2E	NE (pg/ml)
Groups	CON	CON	CON	Scgx	Scgx	Scgx	IR	IR	IR	Scgx+IR	Scgx+IR	Scgx+IR
	Mean	SD	N	Mean	SD	N	Mean	SD	N	Mean	SD	N
data	114.4	7.871	6	127.5	10.19	6	160.1	14.54	6	106.5	5.348	6

## Sheet: FIgure3
Figure 3B	TUNEL-positive cells (%)
Groups	CON	CON	CON	Scgx	Scgx	Scgx	IR	IR	IR	Scgx+IR	Scgx+IR	Scgx+IR
	Mean	SD	N	Mean	SD	N	Mean	SD	N	Mean	SD	N
data	2.078	0.8086	6	2.639	1.933	6	36.12	3.75	6	18.68	5.253	6
Figure 3D	Western blot (Bcl-2/GAPDH)
Groups	CON	CON	CON	Scgx	Scgx	Scgx	IR	IR	IR	Scgx+IR	Scgx+IR	Scgx+IR
	Mean	SD	N	Mean	SD	N	Mean	SD	N	Mean	SD	N
data	0.9478	0.07974	6	1.018	0.1109	6	0.6595	0.1094	6	1.336	0.2716	6
Figure 3E	Western blot (Bax/GAPDH)
Groups	CON	CON	CON	Scgx	Scgx	Scgx	IR	IR	IR	Scgx+IR	Scgx+IR	Scgx+IR
	Mean	SD	N	Mean	SD	N	Mean	SD	N	Mean	SD	N
data	0.976	0.1283	6	1.118	0.161	6	1.569	0.2293	6	0.9432	0.2233	6
Figure 3F	MDA (nmol/mg prot)
Groups	CON	CON	CON	Scgx	Scgx	Scgx	IR	IR	IR	Scgx+IR	Scgx+IR	Scgx+IR
	Mean	SD	N	Mean	SD	N	Mean	SD	N	Mean	SD	N
data	1.305	0.4575	6	1.459	0.2032	6	3.203	0.3414	6	1.977	0.3029	6
Figure 3G	SOD activity (U/mg protein)
Groups	CON	CON	CON	Scgx	Scgx	Scgx	IR	IR	IR	Scgx+IR	Scgx+IR	Scgx+IR
	Mean	SD	N	Mean	SD	N	Mean	SD	N	Mean	SD	N
data	123.4	22.43	6	117.7	22.2	6	64.47	12.43	6	102.5	21.37	6

## Sheet: Figure4
Figure 4B	Relative IL-10 mRNA expression (% of control)
Groups	CON	CON	CON	Scgx	Scgx	Scgx	IR	IR	IR	Scgx+IR	Scgx+IR	Scgx+IR
	Mean	SD	N	Mean	SD	N	Mean	SD	N	Mean	SD	N
data	0.9856	0.4219	6	0.95	0.2527	6	1.61	0.3207	6	3.25	1.059	6
Figure 4C	Relative IL-6 mRNA expression (% of control)
Groups	CON	CON	CON	Scgx	Scgx	Scgx	IR	IR	IR	Scgx+IR	Scgx+IR	Scgx+IR
	Mean	SD	N	Mean	SD	N	Mean	SD	N	Mean	SD	N
data	0.8587	0.2668	6	0.6954	0.2223	6	2.195	0.388	6	1.11	0.293	6
Figure 4D	Relative IL-1β mRNA expression (% of control)
Groups	CON	CON	CON	Scgx	Scgx	Scgx	IR	IR	IR	Scgx+IR	Scgx+IR	Scgx+IR
	Mean	SD	N	Mean	SD	N	Mean	SD	N	Mean	SD	N
data	1.149	0.4449	6	1.059	0.5272	6	3.413	0.8641	6	1.291	0.515	6
Figure 4E	Relative TNF-α mRNA expression (% of control)
Groups	CON	CON	CON	Scgx	Scgx	Scgx	IR	IR	IR	Scgx+IR	Scgx+IR	Scgx+IR
	Mean	SD	N	Mean	SD	N	Mean	SD	N	Mean	SD	N
data	1.026	0.2399	6	1.388	0.3922	6	4.158	1.172	6	2.367	0.3086	6

## Sheet: Figure5
Figure 5
	Western blot (p-STAT3/GAPDH)
Groups	CON	CON	CON	Scgx	Scgx	Scgx	IR	IR	IR	Scgx+IR	Scgx+IR	Scgx+IR
	Mean	SD	N	Mean	SD	N	Mean	SD	N	Mean	SD	N
data	0.9039	0.152	6	0.9245	0.1985	6	1.383	0.2602	6	1.663	0.1639	6
	Western blot (p-STAT3/STAT3)
Groups	CON	CON	CON	Scgx	Scgx	Scgx	IR	IR	IR	Scgx+IR	Scgx+IR	Scgx+IR
	Mean	SD	N	Mean	SD	N	Mean	SD	N	Mean	SD	N
data	0.9011	0.1104	6	1.01	0.1442	6	1.362	0.254	6	1.834	0.3643	6
	Western blot (IL-10/GAPDH)
Groups	CON	CON	CON	Scgx	Scgx	Scgx	IR	IR	IR	Scgx+IR	Scgx+IR	Scgx+IR
	Mean	SD	N	Mean	SD	N	Mean	SD	N	Mean	SD	N
data	0.8668	0.1241	6	0.8772	0.1693	6	1.172	0.1173	6	1.536	0.2012	6

## Sheet: Figure6
	Western blot (p-STAT3/GAPDH)
Groups	Scgx+IR	Scgx+IR	Scgx+IR	Stattic	Stattic	Stattic
Figure 6A	Mean	SD	N	Mean	SD	N
data	1.065	0.2622	6	0.1986	0.0727	6
	Western blot (p-STAT3/STAT3)
Groups	Scgx+IR	Scgx+IR	Scgx+IR	Stattic	Stattic	Stattic
Figure 6A	Mean	SD	N	Mean	SD	N
data	1.145	0.2036	6	0.1769	0.06507	6
	Infact size (% risk region)
Groups	Scgx+IR	Scgx+IR	Scgx+IR	Stattic	Stattic	Stattic
Figure 6B	Mean	SD	N	Mean	SD	N
data	0.2148	0.02693	6	0.3539	0.03949	6
	EF(%)
Groups	Scgx+IR	Scgx+IR	Scgx+IR	Stattic	Stattic	Stattic
Figure 6C	Mean	SD	N	Mean	SD	N
data	60.37	4.066	6	38.02	2.595	6
	FS (%)
Groups	Scgx+IR	Scgx+IR	Scgx+IR	Stattic	Stattic	Stattic
Figure 6C	Mean	SD	N	Mean	SD	N
data	31.64	2.794	6	18.15	1.44	6
	Western blot (Bax/GAPDH)
Groups	Scgx+IR	Scgx+IR	Scgx+IR	Stattic	Stattic	Stattic
Figure 6D	Mean	SD	N	Mean	SD	N
data	0.9224	0.1414	6	1.448	0.1676	6
	Western blot (Bcl-2/GAPDH)
Groups	Scgx+IR	Scgx+IR	Scgx+IR	Stattic	Stattic	Stattic
Figure 6D	Mean	SD	N	Mean	SD	N
data	1.33	0.2497	6	0.6318	0.1622	6
	TUNEL-positive cells（%）
Groups	Scgx+IR	Scgx+IR	Scgx+IR	Stattic	Stattic	Stattic
Figure 6E	Mean	SD	N	Mean	SD	N
data	18.22	4.069	6	26.93	2.39	6
	CK-MB (U/L)
Groups	Scgx+IR	Scgx+IR	Scgx+IR	Stattic	Stattic	Stattic
Figure 6F	Mean	SD	N	Mean	SD	N
data	379	100.2	6	664.6	88.07	6

## Sheet: supplemental material
Figure S2A	EF(%)
Groups	Scgx+IR	Scgx+IR	Scgx+IR	Stattic	Stattic	Stattic
	Mean	SD	N	Mean	SD	N
data	59.14	3.089	10	58.27	5.546	10
Figure S2A	FS(%)
Groups	Scgx+IR	Scgx+IR	Scgx+IR	Stattic	Stattic	Stattic
	Mean	SD	N	Mean	SD	N
data	30.91	2.154	10	30.19	3.746	10
Figure S2C	IL-1β(pg/ml)
Groups	CON	CON	CON	Scgx	Scgx	Scgx	IR	IR	IR	Scgx+IR	Scgx+IR	Scgx+IR
	Mean	SD	N	Mean	SD	N	Mean	SD	N	Mean	SD	N
data	104.4	23.14	4	92.73	18.86	4	97.23	17.18	4	81.17	21.45	4
Figure S2C	IL-6(pg/ml)
Groups	CON	CON	CON	Scgx	Scgx	Scgx	IR	IR	IR	Scgx+IR	Scgx+IR	Scgx+IR
	Mean	SD	N	Mean	SD	N	Mean	SD	N	Mean	SD	N
data	82.78	10.03	4	90.58	28.31	4	97.06	8.971	4	105.3	14.08	4
